# Supplementary material for: Historical Assessment, Practical Management, and Future Recommendations for Abnormal Amniotic Fluid Volumes
Source: J Clin Med. 2024 Aug 10;13(16):4702. doi: 10.3390/jcm13164702 (PMC11355879; doi:10.3390/jcm13164702)
Supplement: Supplementary file 1 [file jcm-13-04702-s001.zip]

Archive with 1 entries (1 files):
- jcm-3134886-supplementary.pdf
